# Supplementary material for: Aquatic Insects Are Dramatically Underrepresented in Genomic Research
Source: Insects. 2020 Sep 5;11(9):601. doi: 10.3390/insects11090601 (PMC7563230; doi:10.3390/insects11090601)
Supplement: Supplementary file 1 [file insects-11-00601-s001.zip]

Archive with 1 entries (1 files):
- insects-921688-supplementary.xlsx
