# Supplementary material for: Aquatic Insects Are Dramatically Underrepresented in Genomic Research
Source: Insects. 2020 Sep 5;11(9):601. doi: 10.3390/insects11090601 (PMC7563230; doi:10.3390/insects11090601)
Supplement: Supplementary file 1 [file insects-11-00601-s001.zip › insects-921688-supplementary.xlsx]

## Sheet: Genome information
Table S1. Metadata for all nuclear genome assemblies available on Genbank for insects. Accessed on 7 July 2020. Contig N50 is in basepairs. A "Y" in the "Used" indicates that an entry was included in downstream analyses. Only one unique assembly was retained for each taxon. All semi-aquatic mosquito genomes were also excluded.
Order	Taxon	Accession	Contig N50	Type	Life history	Used
Orthoptera	Laupala kohalensis	GCA_002313205.1	45047	Scaffold	Terrestrial	Y
Orthoptera	Locusta migratoria	GCA_000516895.1	9587	Contig	Terrestrial	Y
Orthoptera	Teleogryllus occipitalis	GCA_011170035.1	197533	Scaffold	Terrestrial	Y
Orthoptera	Xenocatantops brachycerus	GCA_900249655.1	1799	Contig	Terrestrial	Y
Diptera	Chironomus riparius	GCA_001014505.1	7097	Scaffold	Aquatic	Y
Diptera	Chironomus tentans	GCA_000786525.1	7697	Scaffold	Aquatic	Y
Diptera	Clogmia albipunctata	GCA_001014945.1	9372	Scaffold	Aquatic	Y
Diptera	Clunio marinus	GCA_900005825.1	154800	Scaffold	Aquatic	Y
Diptera	Ephydra gracilis	GCA_001014675.1	2117	Scaffold	Aquatic	Y
Ephemeroptera	Baetis rhodani	GCA_001676355.1	529	Contig	Aquatic	Y
Ephemeroptera	Cloeon dipterum	GCA_902829235.1	434950	Scaffold	Aquatic	Y
Ephemeroptera	Ephemera danica	GCA_000507165.2	55305	Scaffold	Aquatic	Y
Odonata	Calopteryx splendens	GCA_002093875.1	4472	Scaffold	Aquatic	Y
Odonata	Ladona fulva	GCA_000376725.2	67260	Scaffold	Aquatic	Y
Odonata	Rhinocypha anisoptera	GCA_011762765.1	24885	Scaffold	Aquatic	Y
Plecoptera	Amphinemura sulcicollis	GCA_001676325.1	846	Contig	Aquatic	Y
Plecoptera	Isoperla grammatica	GCA_001676475.1	457	Contig	Aquatic	Y
Plecoptera	Lednia tumana	GCA_003287335.1	4212	Scaffold	Aquatic	Y
Trichoptera	Glossosoma conforme	GCA_003347265.1	14418	Scaffold	Aquatic	Y
Trichoptera	Hydropsyche tenuis	GCA_009617725.1	2190134	Contig	Aquatic	Y
Trichoptera	Limnephilus lunatus	GCA_000648945.2	24277	Scaffold	Aquatic	Y
Trichoptera	Plectrocnemia conspersa	GCA_009617715.1	868980	Contig	Aquatic	Y
Trichoptera	Sericostoma sp. HW-2014	GCA_003003475.1	2112	Scaffold	Aquatic	Y
Trichoptera	Stenopsyche tienmushanensis	GCA_008973525.1	1296863	Contig	Aquatic	Y
Archaeognatha	Machilis hrabei	GCA_003456935.1	2401	Scaffold	Terrestrial	Y
Blattodea	Blattella germanica	GCA_000762945.2	71964	Scaffold	Terrestrial	Y
Blattodea	Coptotermes formosanus	GCA_013340265.1	159654	Scaffold	Terrestrial	Y
Blattodea	Cryptotermes secundus	GCA_002891405.2	63940	Scaffold	Terrestrial	Y
Blattodea	Periplaneta americana	GCA_002939525.1	50814	Scaffold	Terrestrial	Y
Blattodea	Zootermopsis nevadensis	GCA_000696155.1	22794	Scaffold	Terrestrial	Y
Coleoptera	Abscondita terminalis	GCA_013368085.1	1220005	Scaffold	Terrestrial	Y
Coleoptera	Adranes taylori	GCA_009867245.1	27425	Scaffold	Terrestrial	Y
Coleoptera	Aenictocupidus jacobsonorum	GCA_010014765.1	5917	Scaffold	Terrestrial	Y
Coleoptera	Aethina tumida	GCA_001937115.1	298879	Contig	Terrestrial	Y
Coleoptera	Agrilus planipennis	GCA_000699045.2	28329	Scaffold	Terrestrial	Y
Coleoptera	Alaus oculatus	GCA_009852465.1	2461	Scaffold	Terrestrial	Y
Coleoptera	Aleochara bilineata	GCA_003054995.1	12135	Scaffold	Terrestrial	Y
Coleoptera	Anoplophora glabripennis	GCA_000390285.2	80490	Scaffold	Terrestrial	Y
Coleoptera	Asbolus verrucosus	GCA_004193795.1	4550	Scaffold	Terrestrial	Y
Coleoptera	Callosobruchus maculatus	GCA_900659725.1	212245	Contig	Terrestrial	Y
Coleoptera	Chrysina resplendens	GCA_010091895.1	20382	Scaffold	Terrestrial	Y
Coleoptera	Coccinella septempunctata	GCA_003568925.1	21314	Scaffold	Terrestrial	Y
Coleoptera	Dendroctonus ponderosae	GCA_000346045.2	10101	Scaffold	Terrestrial	Y
Coleoptera	Diabrotica virgifera virgifera	GCA_003013835.2	6238	Scaffold	Terrestrial	Y
Coleoptera	Harmonia axyridis	GCA_011033045.1	1254346	Scaffold	Terrestrial	Y
Coleoptera	Hypothenemus hampei	GCA_013372445.1	36294	Scaffold	Terrestrial	Y
Coleoptera	Ignelater luminosus	GCA_011009095.1	31102	Scaffold	Terrestrial	Y
Coleoptera	Lamprigera yunnana	GCA_013368075.1	3509824	Contig	Terrestrial	Y
Coleoptera	Leptinotarsa decemlineata	GCA_000500325.2	46596	Scaffold	Terrestrial	Y
Coleoptera	Marronus borbonicus	GCA_902655005.1	107748	Scaffold	Terrestrial	Y
Coleoptera	Nicrophorus vespilloides	GCA_001412225.1	67958	Scaffold	Terrestrial	Y
Coleoptera	Onthophagus taurus	GCA_000648695.2	101202	Scaffold	Terrestrial	Y
Coleoptera	Ophraella communa	GCA_902651945.1	195463	Contig	Terrestrial	Y
Coleoptera	Oryctes borbonicus	GCA_902654985.1	171752	Scaffold	Terrestrial	Y
Coleoptera	Oryzaephilus surinamensis	GCA_004796505.1	19466	Scaffold	Terrestrial	Y
Coleoptera	Photinus pyralis	GCA_008802855.1	170308	Scaffold	Terrestrial	Y
Coleoptera	Pogonus chalceus	GCA_002278615.1	5623	Chromosome	Terrestrial	Y
Coleoptera	Popillia japonica	GCA_004785975.1	13656	Scaffold	Terrestrial	Y
Coleoptera	Protaetia brevitarsis	GCA_004143645.1	318221	Scaffold	Terrestrial	Y
Coleoptera	Rhynchophorus ferrugineus	GCA_012979105.1	23825	Scaffold	Terrestrial	Y
Coleoptera	Sitophilus oryzae	GCA_002938485.2	1039787	Scaffold	Terrestrial	Y
Coleoptera	Tribolium castaneum	GCA_000002335.3	73049	Chromosome	Terrestrial	Y
Collembola	Ceratophysella communis	GCA_009869905.1	7151	Scaffold	Terrestrial	Y
Collembola	Folsomia candida	GCA_002217175.1	4885648	Scaffold	Terrestrial	Y
Collembola	Holacanthella duospinosa	GCA_002738285.1	80495	Scaffold	Terrestrial	Y
Collembola	Lipothrix lubbocki	GCA_009872335.1	10263	Scaffold	Terrestrial	Y
Collembola	Mesaphorura yosii	GCA_009869945.1	163682	Scaffold	Terrestrial	Y
Collembola	Neelides sp. FZ-2019	GCA_009869795.1	80984	Scaffold	Terrestrial	Y
Collembola	Oncopodura yosiiana	GCA_009869805.1	13246	Scaffold	Terrestrial	Y
Collembola	Orchesella cincta	GCA_001718145.1	64904	Scaffold	Terrestrial	Y
Collembola	Pseudachorutes palmiensis	GCA_009869845.1	35249	Scaffold	Terrestrial	Y
Collembola	Pseudobourletiella spinata	GCA_009870155.1	9981	Scaffold	Terrestrial	Y
Collembola	Pygmarrhopalites habei	GCA_009870185.1	19872	Scaffold	Terrestrial	Y
Collembola	Sinella curviseta	GCA_004115045.2	821727	Chromosome	Terrestrial	Y
Collembola	Sminthurides bifidus	GCA_009872375.1	10741	Scaffold	Terrestrial	Y
Collembola	Thalassaphorura encarpata	GCA_009869925.1	11137	Scaffold	Terrestrial	Y
Collembola	Tomocerus minor	GCA_009936455.1	18216	Scaffold	Terrestrial	Y
Collembola	Tomocerus qinae	GCA_009869885.1	11437	Scaffold	Terrestrial	Y
Dermaptera	Anisolabis maritima	GCA_010014785.1	48444	Scaffold	Terrestrial	Y
Diptera	Bactrocera dorsalis	GCA_000789215.2	4913	Scaffold	Terrestrial	Y
Diptera	Bactrocera latifrons	GCA_001853355.1	31499	Scaffold	Terrestrial	Y
Diptera	Bactrocera oleae	GCA_001188975.4	187710	Scaffold	Terrestrial	Y
Diptera	Bactrocera tryoni	GCA_000695345.1	7868	Scaffold	Terrestrial	Y
Diptera	Belgica antarctica	GCA_000775305.1	13715	Scaffold	Terrestrial	Y
Diptera	Bolitophila cinerea	GCA_010015015.1	42952	Scaffold	Terrestrial	Y
Diptera	Calliphora vicina	GCA_001017275.1	1086	Scaffold	Terrestrial	Y
Diptera	Catotricha subobsoleta	GCA_011634745.1	34753	Scaffold	Terrestrial	Y
Diptera	Ceratitis capitata	GCA_000347755.4	845931	Scaffold	Terrestrial	Y
Diptera	Cirrula hians	GCA_001015075.1	1781	Scaffold	Terrestrial	Y
Diptera	Coboldia fuscipes	GCA_001014335.1	145453	Scaffold	Terrestrial	Y
Diptera	Cochliomyia hominivorax	GCA_004302925.1	616429	Contig	Terrestrial	Y
Diptera	Condylostylus patibulatus	GCA_001014875.1	1110	Scaffold	Terrestrial	Y
Diptera	Contarinia nasturtii	GCA_009176525.2	95005	Scaffold	Terrestrial	Y
Diptera	Culicoides sonorensis	GCA_900002565.1	166828	Contig	Terrestrial	Y
Diptera	D. pseudoobscura pseudoobscura	GCA_000001765.3	26005469	Chromosome	Terrestrial	Y
Diptera	Dasypogon diadema	GCA_006980735.1	9253	Scaffold	Terrestrial	Y
Diptera	Drosophila albomicans	GCA_009650485.1	33427555	Chromosome	Terrestrial	Y
Diptera	Drosophila americana	GCA_900465395.1	22571	Contig	Terrestrial	Y
Diptera	Drosophila ananassae	GCA_003285975.3	6212830	Contig	Terrestrial	Y
Diptera	Drosophila arizonae	GCA_001654025.1	15132	Scaffold	Terrestrial	Y
Diptera	Drosophila asahinai	GCA_008042795.1	77794	Scaffold	Terrestrial	Y
Diptera	Drosophila athabasca	GCA_008121215.1	15319690	Chromosome	Terrestrial	Y
Diptera	Drosophila auraria	GCA_008042615.1	47547	Scaffold	Terrestrial	Y
Diptera	Drosophila azteca	GCA_005876895.1	17833963	Contig	Terrestrial	Y
Diptera	Drosophila bakoue	GCA_008044335.1	36923	Scaffold	Terrestrial	Y
Diptera	Drosophila biarmipes	GCA_005234255.1	718147	Contig	Terrestrial	Y
Diptera	Drosophila bifasciata	GCA_009664405.1	2386451	Chromosome	Terrestrial	Y
Diptera	Drosophila bipectinata	GCA_000236285.2	149088	Scaffold	Terrestrial	Y
Diptera	Drosophila birchii	GCA_008042755.1	209731	Scaffold	Terrestrial	Y
Diptera	Drosophila bocki	GCA_008042715.1	73461	Scaffold	Terrestrial	Y
Diptera	Drosophila bunnanda	GCA_008042815.1	106114	Scaffold	Terrestrial	Y
Diptera	Drosophila burlai	GCA_008042655.1	31415	Scaffold	Terrestrial	Y
Diptera	Drosophila busckii	GCA_011750605.1	1002992	Chromosome	Terrestrial	Y
Diptera	Drosophila elegans	GCA_000224195.2	212818	Scaffold	Terrestrial	Y
Diptera	Drosophila erecta	GCA_003286155.2	22146549	Contig	Terrestrial	Y
Diptera	Drosophila eugracilis	GCA_000236325.2	224458	Scaffold	Terrestrial	Y
Diptera	Drosophila ficusphila	GCA_000220665.2	275894	Scaffold	Terrestrial	Y
Diptera	Drosophila grimshawi	GCA_000005155.1	91192	Scaffold	Terrestrial	Y
Diptera	Drosophila guanche	GCA_900245975.1	294367	Scaffold	Terrestrial	Y
Diptera	Drosophila gunungcola	GCA_011057485.1	2852	Scaffold	Terrestrial	Y
Diptera	Drosophila hydei	GCA_003285905.2	3367158	Contig	Terrestrial	Y
Diptera	Drosophila innubila	GCA_004354385.1	3071820	Chromosome	Terrestrial	Y
Diptera	Drosophila jambulina	GCA_008042695.1	84243	Scaffold	Terrestrial	Y
Diptera	Drosophila kanapiae	GCA_008042475.1	348318	Scaffold	Terrestrial	Y
Diptera	Drosophila kikkawai	GCA_000224215.2	209056	Scaffold	Terrestrial	Y
Diptera	Drosophila lacertosa	GCA_004143845.1	144683	Scaffold	Terrestrial	Y
Diptera	Drosophila lacteicornis	GCA_008044355.1	66522	Scaffold	Terrestrial	Y
Diptera	Drosophila leontia	GCA_008042735.1	24887	Scaffold	Terrestrial	Y
Diptera	Drosophila lowei	GCA_008121275.1	5037799	Chromosome	Terrestrial	Y
Diptera	Drosophila mauritiana	GCA_004382145.1	22120385	Chromosome	Terrestrial	Y
Diptera	Drosophila mayri	GCA_008042485.1	131064	Scaffold	Terrestrial	Y
Diptera	Drosophila melanica	GCA_004143765.1	18202	Scaffold	Terrestrial	Y
Diptera	Drosophila melanogaster	GCA_003401745.1	22407379	Chromosome	Terrestrial	Y
Diptera	Drosophila micromelanica	GCA_004143825.1	49440	Scaffold	Terrestrial	Y
Diptera	Drosophila miranda	GCA_003369915.2	11978448	Chromosome	Terrestrial	Y
Diptera	Drosophila mojavensis	GCA_000005175.1	121517	Scaffold	Terrestrial	Y
Diptera	Drosophila montana	GCA_003086615.1	6978	Scaffold	Terrestrial	Y
Diptera	Drosophila nasuta	GCA_002222885.1	3966	Scaffold	Terrestrial	Y
Diptera	Drosophila navojoa	GCA_001654015.2	26679	Scaffold	Terrestrial	Y
Diptera	Drosophila neonasuta	GCA_005889595.1	3670	Scaffold	Terrestrial	Y
Diptera	Drosophila nigromelanica	GCA_004149445.1	60665	Scaffold	Terrestrial	Y
Diptera	Drosophila nikananu	GCA_008042635.1	28823	Scaffold	Terrestrial	Y
Diptera	Drosophila novamexicana	GCA_003285875.3	3158326	Contig	Terrestrial	Y
Diptera	Drosophila obscura	GCA_002217835.1	114814	Scaffold	Terrestrial	Y
Diptera	Drosophila orena	GCA_005876975.1	5273554	Contig	Terrestrial	Y
Diptera	Drosophila pectinifera	GCA_008042775.1	93696	Scaffold	Terrestrial	Y
Diptera	Drosophila persimilis	GCA_003286085.2	5212974	Contig	Terrestrial	Y
Diptera	Drosophila pseudoobscura	GCA_009870125.2	30706867	Chromosome	Terrestrial	Y
Diptera	Drosophila rhopaloa	GCA_000236305.2	19484	Scaffold	Terrestrial	Y
Diptera	Drosophila robusta	GCA_004143805.1	18538	Scaffold	Terrestrial	Y
Diptera	Drosophila rufa	GCA_008044435.1	57257	Scaffold	Terrestrial	Y
Diptera	Drosophila sechellia	GCA_004382195.1	19907079	Chromosome	Terrestrial	Y
Diptera	Drosophila seguyi	GCA_008042675.1	83310	Scaffold	Terrestrial	Y
Diptera	Drosophila serrata	GCA_002093755.1	942627	Contig	Terrestrial	Y
Diptera	Drosophila simulans	GCA_004382185.1	22909593	Chromosome	Terrestrial	Y
Diptera	Drosophila subobscura	GCA_008121235.1	11370518	Chromosome	Terrestrial	Y
Diptera	Drosophila suzukii	GCA_000472105.1	24954	Scaffold	Terrestrial	Y
Diptera	Drosophila takahashii	GCA_000224235.2	126259	Scaffold	Terrestrial	Y
Diptera	Drosophila tani	GCA_008042535.1	55635	Scaffold	Terrestrial	Y
Diptera	Drosophila triauraria	GCA_008044375.1	20733	Scaffold	Terrestrial	Y
Diptera	Drosophila truncata	GCA_008042515.1	101914	Scaffold	Terrestrial	Y
Diptera	Drosophila virilis	GCA_007989325.2	5099607	Chromosome	Terrestrial	Y
Diptera	Drosophila vulcana	GCA_008042555.1	70792	Scaffold	Terrestrial	Y
Diptera	Drosophila watanabei	GCA_008042575.1	32759	Scaffold	Terrestrial	Y
Diptera	Drosophila willistoni	GCA_000005925.1	180217	Scaffold	Terrestrial	Y
Diptera	Drosophila yakuba	GCA_000005975.1	115562	Chromosome	Terrestrial	Y
Diptera	Eristalis dimidiata	GCA_001015145.1	405	Scaffold	Terrestrial	Y
Diptera	Eutreta diana	GCA_001015115.1	387	Scaffold	Terrestrial	Y
Diptera	Glossina austeni	GCA_000688735.1	45924	Scaffold	Terrestrial	Y
Diptera	Glossina brevipalpis	GCA_000671755.1	62009	Scaffold	Terrestrial	Y
Diptera	Glossina fuscipes fuscipes	GCA_000671735.1	64354	Scaffold	Terrestrial	Y
Diptera	Glossina morsitans	GCA_001014515.1	3909	Scaffold	Terrestrial	Y
Diptera	Glossina morsitans morsitans	GCA_001077435.1	49769	Contig	Terrestrial	Y
Diptera	Glossina pallidipes	GCA_000688715.1	167200	Scaffold	Terrestrial	Y
Diptera	Glossina palpalis gambiensis	GCA_000818775.1	24489	Scaffold	Terrestrial	Y
Diptera	Haematobia irritans	GCA_003123925.1	5359	Scaffold	Terrestrial	Y
Diptera	Hermetia illucens	GCA_009835165.1	258950	Scaffold	Terrestrial	Y
Diptera	Holcocephala fusca	GCA_001015215.1	1778	Scaffold	Terrestrial	Y
Diptera	Liriomyza trifolii	GCA_001014935.1	1816	Scaffold	Terrestrial	Y
Diptera	Lucilia cuprina	GCA_000699065.2	94823	Scaffold	Terrestrial	Y
Diptera	Lucilia sericata	GCA_001014835.1	1613	Scaffold	Terrestrial	Y
Diptera	Lutzomyia longipalpis	GCA_000265325.1	7481	Scaffold	Terrestrial	Y
Diptera	Mayetiola destructor	GCA_000149185.1	14032	Scaffold	Terrestrial	Y
Diptera	Megaselia abdita	GCA_001015175.1	3270	Scaffold	Terrestrial	Y
Diptera	Megaselia scalaris	GCA_000341915.2	931	Scaffold	Terrestrial	Y
Diptera	Musca domestica	GCA_000371365.1	11807	Scaffold	Terrestrial	Y
Diptera	Paykullia maculata	GCA_003055125.1	5917	Scaffold	Terrestrial	Y
Diptera	Phlebotomus papatasi	GCA_000262795.1	5795	Scaffold	Terrestrial	Y
Diptera	Phormia regina	GCA_001735545.1	5563	Scaffold	Terrestrial	Y
Diptera	Phortica variegata	GCA_001014415.1	6905	Scaffold	Terrestrial	Y
Diptera	Proctacanthus coquilletti	GCA_001932985.1	781095	Scaffold	Terrestrial	Y
Diptera	Rhagoletis zephyria	GCA_001687245.1	19348	Scaffold	Terrestrial	Y
Diptera	Sarcophaga bullata	GCA_005959815.1	19090	Scaffold	Terrestrial	Y
Diptera	Scaptodrosophila lebanonensis	GCA_003285725.2	7854782	Contig	Terrestrial	Y
Diptera	Scaptomyza flava	GCA_003952975.1	58829	Scaffold	Terrestrial	Y
Diptera	Sitodiplosis mosellana	GCA_009176505.1	62752	Scaffold	Terrestrial	Y
Diptera	Sphyracephala brevicornis	GCA_001015235.1	1477	Scaffold	Terrestrial	Y
Diptera	Stomoxys calcitrans	GCA_001015335.1	11309	Scaffold	Terrestrial	Y
Diptera	Teleopsis dalmanni	GCA_002237135.1	64335	Scaffold	Terrestrial	Y
Diptera	Tephritis californica	GCA_001017515.1	906	Scaffold	Terrestrial	Y
Diptera	Themira minor	GCA_001014575.1	2825	Scaffold	Terrestrial	Y
Diptera	Tipula oleracea	GCA_001017535.1	600	Scaffold	Terrestrial	Y
Diptera	Trichoceridae sp. BV-2014	GCA_001014425.1	1395	Scaffold	Terrestrial	Y
Diptera	Trupanea jonesi	GCA_001014665.1	865	Scaffold	Terrestrial	Y
Diptera	Zaprionus indianus	GCA_001752445.1	3365	Scaffold	Terrestrial	Y
Diptera	Zeugodacus cucurbitae	GCA_000806345.1	17360	Scaffold	Terrestrial	Y
Hemiptera	Acyrthosiphon pisum	GCA_005508785.1	25858	Chromosome	Terrestrial	Y
Hemiptera	Aphis craccivora	GCA_009835225.1	32785	Scaffold	Terrestrial	Y
Hemiptera	Aphis glycines	GCA_009928515.1	1999963	Scaffold	Terrestrial	Y
Hemiptera	Aphis gossypii	GCA_004010815.1	77071	Scaffold	Terrestrial	Y
Hemiptera	Apolygus lucorum	GCA_009739505.1	278458	Chromosome	Terrestrial	Y
Hemiptera	Aulacorthum solani	GCA_008528875.1	5312	Scaffold	Terrestrial	Y
Hemiptera	Bemisia tabaci	GCA_001854935.1	84501	Scaffold	Terrestrial	Y
Hemiptera	Cimex lectularius	GCA_000648675.3	552423	Scaffold	Terrestrial	Y
Hemiptera	Cinara cedri	GCA_902439185.1	282647	Scaffold	Terrestrial	Y
Hemiptera	Dactylopius coccus	GCA_000833685.1	378999	Contig	Terrestrial	Y
Hemiptera	Diaphorina citri	GCA_000475195.1	34407	Scaffold	Terrestrial	Y
Hemiptera	Diuraphis noxia	GCA_001186385.1	13141	Scaffold	Terrestrial	Y
Hemiptera	Ericerus pela	GCA_011428145.1	410234	Scaffold	Terrestrial	Y
Hemiptera	Eriosoma lanigerum	GCA_013282895.1	157895	Chromosome	Terrestrial	Y
Hemiptera	Euschistus heros	GCA_003667255.1	2463424	Contig	Terrestrial	Y
Hemiptera	Ferrisia virgata	GCA_900060175.1	24304	Scaffold	Terrestrial	Y
Hemiptera	Gerris buenoi	GCA_001010745.2	10917	Scaffold	Terrestrial	Y
Hemiptera	Halyomorpha halys	GCA_000696795.3	17705	Scaffold	Terrestrial	Y
Hemiptera	Homalodisca vitripennis	GCA_000696855.2	46532	Scaffold	Terrestrial	Y
Hemiptera	Laodelphax striatellus	GCA_003335185.2	119723	Scaffold	Terrestrial	Y
Hemiptera	Maconellicoccus hirsutus	GCA_003261595.1	50278	Contig	Terrestrial	Y
Hemiptera	Magicicada septendecim	GCA_011326945.1	14990	Scaffold	Terrestrial	Y
Hemiptera	Melanaphis sacchari	GCA_002803265.2	275006	Scaffold	Terrestrial	Y
Hemiptera	Myzus persicae	GCA_001856785.1	218922	Scaffold	Terrestrial	Y
Hemiptera	Nesidiocoris tenuis	GCA_902806785.1	13359	Scaffold	Terrestrial	Y
Hemiptera	Nilaparvata lugens	GCA_000757685.1	23518	Scaffold	Terrestrial	Y
Hemiptera	Oncopeltus fasciatus	GCA_000696205.2	11156	Scaffold	Terrestrial	Y
Hemiptera	Pachypsylla venusta	GCA_012654025.1	17590	Chromosome	Terrestrial	Y
Hemiptera	Paracoccus marginatus	GCA_900065295.1	6250	Scaffold	Terrestrial	Y
Hemiptera	Phenacoccus solenopsis	GCA_009761765.1	489811	Chromosome	Terrestrial	Y
Hemiptera	Philaenus spumarius	GCA_002233535.1	319	Scaffold	Terrestrial	Y
Hemiptera	Piezodorus guildinii	GCA_000786065.1	1459	Scaffold	Terrestrial	Y
Hemiptera	Pseudococcus longispinus	GCA_900064475.1	9727	Scaffold	Terrestrial	Y
Hemiptera	Rhodnius prolixus	GCA_000181055.3	35751	Scaffold	Terrestrial	Y
Hemiptera	Rhopalosiphum maidis	GCA_003676215.3	9046396	Chromosome	Terrestrial	Y
Hemiptera	Schizaphis graminum	GCA_003264975.1	54539	Scaffold	Terrestrial	Y
Hemiptera	Sipha flava	GCA_003268045.1	163055	Scaffold	Terrestrial	Y
Hemiptera	Sitobion miscanthi	GCA_008086715.1	1613763	Chromosome	Terrestrial	Y
Hemiptera	Stiretrus anchorago	GCA_010014745.1	36287	Scaffold	Terrestrial	Y
Hemiptera	Trialeurodes vaporariorum	GCA_011764245.1	499458	Scaffold	Terrestrial	Y
Hemiptera	Triatoma infestans	GCA_011037195.1	95318	Scaffold	Terrestrial	Y
Hemiptera	Trionymus perrisii	GCA_900050545.1	4604	Scaffold	Terrestrial	Y
Hemiptera	Zanna intricata	GCA_010016005.1	10725	Scaffold	Terrestrial	Y
Hymenoptera	Acromyrmex echinatior	GCA_000204515.1	80630	Scaffold	Terrestrial	Y
Hymenoptera	Andricus curvator	GCA_900474205.1	635	Scaffold	Terrestrial	Y
Hymenoptera	Andricus grossulariae	GCA_011634705.1	50606	Scaffold	Terrestrial	Y
Hymenoptera	Andricus inflator	GCA_900474215.1	980	Scaffold	Terrestrial	Y
Hymenoptera	Andricus quercuslanigera	GCA_010014905.1	44534	Scaffold	Terrestrial	Y
Hymenoptera	Andricus quercusramuli	GCA_900474265.1	977	Scaffold	Terrestrial	Y
Hymenoptera	Aphaenogaster ashmeadi	GCA_003063805.1	21672	Scaffold	Terrestrial	Y
Hymenoptera	Aphaenogaster floridana	GCA_003063835.1	23448	Scaffold	Terrestrial	Y
Hymenoptera	Aphaenogaster fulva	GCA_003063765.1	15753	Scaffold	Terrestrial	Y
Hymenoptera	Aphaenogaster miamiana	GCA_003063725.1	20738	Scaffold	Terrestrial	Y
Hymenoptera	Aphaenogaster picea	GCA_003063865.1	15430	Scaffold	Terrestrial	Y
Hymenoptera	Aphaenogaster rudis	GCA_003063745.1	18941	Scaffold	Terrestrial	Y
Hymenoptera	Aphidius ervi	GCA_011426455.1	25199	Scaffold	Terrestrial	Y
Hymenoptera	Apis cerana cerana	GCA_011100585.1	3898192	Chromosome	Terrestrial	Y
Hymenoptera	Apis dorsata	GCA_009792835.1	30868	Scaffold	Terrestrial	Y
Hymenoptera	Apis florea	GCA_000184785.2	24915	Scaffold	Terrestrial	Y
Hymenoptera	Apis mellifera	GCA_003254395.2	5382476	Chromosome	Terrestrial	Y
Hymenoptera	Apis mellifera intermissa	GCA_000819425.1	504	Scaffold	Terrestrial	Y
Hymenoptera	Apis mellifera mellifera	GCA_003314205.1	5131172	Chromosome	Terrestrial	Y
Hymenoptera	Athalia rosae	GCA_000344095.2	571016	Scaffold	Terrestrial	Y
Hymenoptera	Atta cephalotes	GCA_000143395.2	14798	Scaffold	Terrestrial	Y
Hymenoptera	Atta colombica	GCA_001594045.1	15290	Scaffold	Terrestrial	Y
Hymenoptera	Atta texana	GCA_004480015.1	6806	Scaffold	Terrestrial	Y
Hymenoptera	Belonocnema treatae	GCA_010883055.1	19588	Chromosome	Terrestrial	Y
Hymenoptera	Bombus bifarius	GCA_011952205.1	2202782	Scaffold	Terrestrial	Y
Hymenoptera	Bombus impatiens	GCA_000188095.4	59072	Scaffold	Terrestrial	Y
Hymenoptera	Bombus terrestris	GCA_000214255.1	76043	Chromosome	Terrestrial	Y
Hymenoptera	Bombus vancouverensis nearcticus	GCA_011952275.1	3064919	Scaffold	Terrestrial	Y
Hymenoptera	Bombus vosnesenskii	GCA_011952255.1	2733020	Scaffold	Terrestrial	Y
Hymenoptera	Callirhytis sp. RG_2019_326	GCA_011762715.1	22387	Scaffold	Terrestrial	Y
Hymenoptera	Camponotus floridanus	GCA_003227725.1	1278439	Scaffold	Terrestrial	Y
Hymenoptera	Cataglyphis hispanica	GCA_004195275.1	11959	Scaffold	Terrestrial	Y
Hymenoptera	Cataglyphis niger	GCA_004329405.1	15276	Scaffold	Terrestrial	Y
Hymenoptera	Cecidostiba fungosa	GCA_900474305.1	87218	Scaffold	Terrestrial	Y
Hymenoptera	Cecidostiba semifascia	GCA_900474235.1	3407	Scaffold	Terrestrial	Y
Hymenoptera	Cephus cinctus	GCA_000341935.1	44905	Scaffold	Terrestrial	Y
Hymenoptera	Ceratina australensis	GCA_004307685.1	12363	Scaffold	Terrestrial	Y
Hymenoptera	Ceratina calcarata	GCA_001652005.1	23399	Scaffold	Terrestrial	Y
Hymenoptera	Ceratosolen solmsi marchali	GCA_000503995.1	74702	Scaffold	Terrestrial	Y
Hymenoptera	Chelonus insularis	GCA_013357705.1	1162728	Scaffold	Terrestrial	Y
Hymenoptera	Colletes gigas	GCA_013123115.1	6455398	Scaffold	Terrestrial	Y
Hymenoptera	Copidosoma floridanum	GCA_000648655.2	40744	Scaffold	Terrestrial	Y
Hymenoptera	Cotesia vestalis	GCA_000956155.1	46055	Contig	Terrestrial	Y
Hymenoptera	Crematogaster levior	GCA_901521435.1	255727	Scaffold	Terrestrial	Y
Hymenoptera	Cyphomyrmex costatus	GCA_001594065.1	74312	Scaffold	Terrestrial	Y
Hymenoptera	Diachasma alloeum	GCA_001412515.3	45480	Scaffold	Terrestrial	Y
Hymenoptera	Diadegma semiclausum	GCA_011421695.1	808	Contig	Terrestrial	Y
Hymenoptera	Diadromus collaris	GCA_009394715.1	695	Contig	Terrestrial	Y
Hymenoptera	Dinoponera quadriceps	GCA_001313825.1	29911	Scaffold	Terrestrial	Y
Hymenoptera	Dufourea novaeangliae	GCA_001272555.1	191865	Scaffold	Terrestrial	Y
Hymenoptera	Eufriesea mexicana	GCA_001483705.1	38936	Scaffold	Terrestrial	Y
Hymenoptera	Euglossa dilemma	GCA_002201625.1	12398	Scaffold	Terrestrial	Y
Hymenoptera	Eupelmus annulatus	GCA_900480025.1	28345	Scaffold	Terrestrial	Y
Hymenoptera	Eupelmus urozonus	GCA_900480035.1	17904	Scaffold	Terrestrial	Y
Hymenoptera	Eurytoma adleriae	GCA_900480045.1	34678	Scaffold	Terrestrial	Y
Hymenoptera	Eurytoma brunniventris	GCA_900475205.1	12988	Scaffold	Terrestrial	Y
Hymenoptera	Fopius arisanus	GCA_000806365.1	51867	Scaffold	Terrestrial	Y
Hymenoptera	Formica exsecta	GCA_003651465.1	24299	Scaffold	Terrestrial	Y
Hymenoptera	Formica selysi	GCA_009859135.1	5698920	Chromosome	Terrestrial	Y
Hymenoptera	Frieseomelitta varia	GCA_011392965.1	98566	Scaffold	Terrestrial	Y
Hymenoptera	Ganaspis brasiliensis	GCA_009823575.1	4255	Scaffold	Terrestrial	Y
Hymenoptera	Goniozus legneri	GCA_003055095.1	37816	Scaffold	Terrestrial	Y
Hymenoptera	Habropoda laboriosa	GCA_001263275.1	22370	Scaffold	Terrestrial	Y
Hymenoptera	Harpegnathos saltator	GCA_003227715.1	911506	Scaffold	Terrestrial	Y
Hymenoptera	Lasioglossum albipes	GCA_000346575.1	16944	Scaffold	Terrestrial	Y
Hymenoptera	Lasius niger	GCA_001045655.1	17048	Scaffold	Terrestrial	Y
Hymenoptera	Lepidotrigona ventralis hoosana	GCA_002806875.1	6124	Scaffold	Terrestrial	Y
Hymenoptera	Leptopilina boulardi	GCA_011634795.1	185141	Scaffold	Terrestrial	Y
Hymenoptera	Leptopilina clavipes	GCA_001855655.1	8276	Scaffold	Terrestrial	Y
Hymenoptera	Leptopilina heterotoma	GCA_010016045.1	9822	Scaffold	Terrestrial	Y
Hymenoptera	Linepithema humile	GCA_000217595.1	35858	Scaffold	Terrestrial	Y
Hymenoptera	Lysiphlebus fabarum	GCA_011426435.1	216143	Contig	Terrestrial	Y
Hymenoptera	Macrocentrus cingulum	GCA_002156465.1	65089	Contig	Terrestrial	Y
Hymenoptera	Megachile rotundata	GCA_000220905.1	64153	Scaffold	Terrestrial	Y
Hymenoptera	Megalopta genalis	GCA_011865705.1	30643	Scaffold	Terrestrial	Y
Hymenoptera	Megastigmus dorsalis	GCA_900490025.1	12960	Scaffold	Terrestrial	Y
Hymenoptera	Megastigmus stigmatizans	GCA_900490015.1	7394	Scaffold	Terrestrial	Y
Hymenoptera	Melipona quadrifasciata	GCA_001276565.1	12520	Scaffold	Terrestrial	Y
Hymenoptera	Microplitis demolitor	GCA_000572035.2	14116	Scaffold	Terrestrial	Y
Hymenoptera	Monomorium pharaonis	GCA_013373865.1	2527041	Chromosome	Terrestrial	Y
Hymenoptera	Nasonia giraulti	GCA_000004775.1	1971	Scaffold	Terrestrial	Y
Hymenoptera	Nasonia longicornis	GCA_000004795.1	1876	Scaffold	Terrestrial	Y
Hymenoptera	Nasonia vitripennis	GCA_009193385.2	7180486	Chromosome	Terrestrial	Y
Hymenoptera	Neodiprion lecontei	GCA_001263575.2	87373	Chromosome	Terrestrial	Y
Hymenoptera	Neodiprion pinetum	GCA_004916985.1	15816	Scaffold	Terrestrial	Y
Hymenoptera	Neuroterus quercusbaccarum	GCA_900490065.1	1019	Scaffold	Terrestrial	Y
Hymenoptera	Nomia melanderi	GCA_003710045.1	28892	Scaffold	Terrestrial	Y
Hymenoptera	Nylanderia fulva	GCA_005281655.1	320712	Scaffold	Terrestrial	Y
Hymenoptera	Odontomachus brunneus	GCA_010583005.1	22002	Scaffold	Terrestrial	Y
Hymenoptera	Ooceraea biroi	GCA_003672135.1	3735272	Chromosome	Terrestrial	Y
Hymenoptera	Ormyrus nitidulus	GCA_900474335.1	22971	Scaffold	Terrestrial	Y
Hymenoptera	Ormyrus pomaceus	GCA_900474385.1	30505	Scaffold	Terrestrial	Y
Hymenoptera	Orussus abietinus	GCA_000612105.2	508621	Scaffold	Terrestrial	Y
Hymenoptera	Osmia bicornis bicornis	GCA_004153925.1	454559	Scaffold	Terrestrial	Y
Hymenoptera	Osmia lignaria	GCA_012274295.1	5475884	Contig	Terrestrial	Y
Hymenoptera	Pleistodontes nigriventris	GCA_903653215.1	7742	Scaffold	Terrestrial	Y
Hymenoptera	Pogonomyrmex barbatus	GCA_000187915.1	11605	Scaffold	Terrestrial	Y
Hymenoptera	Polistes canadensis	GCA_001313835.1	29465	Scaffold	Terrestrial	Y
Hymenoptera	Polistes dominula	GCA_001465965.1	42260	Scaffold	Terrestrial	Y
Hymenoptera	Polistes dorsalis	GCA_010416905.1	53673	Scaffold	Terrestrial	Y
Hymenoptera	Polistes fuscatus	GCA_010416935.1	879627	Scaffold	Terrestrial	Y
Hymenoptera	Polistes metricus	GCA_010416925.1	1605847	Scaffold	Terrestrial	Y
Hymenoptera	Pseudomyrmex gracilis	GCA_002006095.1	38830	Scaffold	Terrestrial	Y
Hymenoptera	Pseudoneuroterus saliens	GCA_900490055.1	536	Scaffold	Terrestrial	Y
Hymenoptera	Pteromalus puparum	GCA_012977825.2	98825	Chromosome	Terrestrial	Y
Hymenoptera	Solenopsis fugax	GCA_003595255.1	13777	Scaffold	Terrestrial	Y
Hymenoptera	Solenopsis invicta	GCA_010367695.1	1041028	Chromosome	Terrestrial	Y
Hymenoptera	Synergus japonicus	GCA_900474275.1	55627	Scaffold	Terrestrial	Y
Hymenoptera	Synergus umbraculus	GCA_900474325.1	42371	Scaffold	Terrestrial	Y
Hymenoptera	Temnothorax curvispinosus	GCA_003070985.1	38942	Scaffold	Terrestrial	Y
Hymenoptera	Tetragonula carbonaria	GCA_010645115.1	13590	Contig	Terrestrial	Y
Hymenoptera	Tetragonula clypearis	GCA_010645135.1	14852	Contig	Terrestrial	Y
Hymenoptera	Tetragonula davenporti	GCA_010645165.1	18510	Contig	Terrestrial	Y
Hymenoptera	Tetragonula hockingsi	GCA_010645185.1	10501	Contig	Terrestrial	Y
Hymenoptera	Tetragonula mellipes	GCA_011634685.1	16398	Contig	Terrestrial	Y
Hymenoptera	Tetramorium bicarinatum	GCA_011636605.1	28450	Scaffold	Terrestrial	Y
Hymenoptera	Tetramorium immigrans	GCA_011636585.1	29160	Scaffold	Terrestrial	Y
Hymenoptera	Tetramorium parvispinum	GCA_011638315.1	16795	Scaffold	Terrestrial	Y
Hymenoptera	Tetramorium simillimum	GCA_011636635.1	20247	Scaffold	Terrestrial	Y
Hymenoptera	Torymus auratus	GCA_900474315.1	9699	Scaffold	Terrestrial	Y
Hymenoptera	Torymus geranii	GCA_900474355.1	4982	Scaffold	Terrestrial	Y
Hymenoptera	Trachymyrmex cornetzi	GCA_001594075.1	29356	Scaffold	Terrestrial	Y
Hymenoptera	Trachymyrmex septentrionalis	GCA_001594115.1	14962	Scaffold	Terrestrial	Y
Hymenoptera	Trachymyrmex zeteki	GCA_001594055.1	52131	Scaffold	Terrestrial	Y
Hymenoptera	Trichogramma brassicae	GCA_902806795.1	556663	Contig	Terrestrial	Y
Hymenoptera	Trichogramma evanescens	GCA_902732785.1	27346	Scaffold	Terrestrial	Y
Hymenoptera	Trichogramma pretiosum	GCA_000599845.3	573774	Scaffold	Terrestrial	Y
Hymenoptera	Trichomalopsis sarcophagae	GCA_002249905.1	9965	Scaffold	Terrestrial	Y
Hymenoptera	Vollenhovia emeryi	GCA_000949405.1	32417	Scaffold	Terrestrial	Y
Hymenoptera	Wasmannia auropunctata	GCA_000956235.1	37912	Scaffold	Terrestrial	Y
Lepidoptera	Actias luna	GCA_010014465.1	112291	Scaffold	Terrestrial	Y
Lepidoptera	Adela reaumurella	GCA_009867175.1	12648	Scaffold	Terrestrial	Y
Lepidoptera	Adoxophyes honmai	GCA_005406045.1	26229	Scaffold	Terrestrial	Y
Lepidoptera	Agrotis ipsilon	GCA_004193855.1	820105	Scaffold	Terrestrial	Y
Lepidoptera	Amyelois transitella	GCA_001186105.1	17697	Scaffold	Terrestrial	Y
Lepidoptera	Aphantopus hyperantus	GCA_902806685.1	2012761	Chromosome	Terrestrial	Y
Lepidoptera	Arctia plantaginis	GCA_902825455.1	4251345	Scaffold	Terrestrial	Y
Lepidoptera	Bicyclus anynana	GCA_900239965.1	78697	Scaffold	Terrestrial	Y
Lepidoptera	Bombyx huttoni	GCA_002197625.1	768	Scaffold	Terrestrial	Y
Lepidoptera	Bombyx mandarina	GCA_003987935.1	322127	Scaffold	Terrestrial	Y
Lepidoptera	Bombyx mori	GCA_000151625.1	15508	Scaffold	Terrestrial	Y
Lepidoptera	Busseola fusca	GCA_007844875.1	2742	Scaffold	Terrestrial	Y
Lepidoptera	Calephelis nemesis	GCA_002245505.1	18819	Scaffold	Terrestrial	Y
Lepidoptera	Calephelis virginiensis	GCA_002245475.1	16821	Scaffold	Terrestrial	Y
Lepidoptera	Calycopis cecrops	GCA_001625245.1	11646	Scaffold	Terrestrial	Y
Lepidoptera	Cecropterus lyciades	GCA_002930495.1	7706	Scaffold	Terrestrial	Y
Lepidoptera	Chilo suppressalis	GCA_004000445.1	642389	Scaffold	Terrestrial	Y
Lepidoptera	Colias croceus	GCA_009982905.1	11686	Scaffold	Terrestrial	Y
Lepidoptera	Conopomorpha cramerella	GCA_012932125.1	11353	Scaffold	Terrestrial	Y
Lepidoptera	Cydia pomonella	GCA_003425675.2	823676	Scaffold	Terrestrial	Y
Lepidoptera	Danaus chrysippus	GCA_004959915.1	452245	Scaffold	Terrestrial	Y
Lepidoptera	Danaus melanippus	GCA_010014825.1	14547	Scaffold	Terrestrial	Y
Lepidoptera	Danaus plexippus plexippus	GCA_009731565.1	108026	Chromosome	Terrestrial	Y
Lepidoptera	Delias pasithoe	GCA_010014985.1	103537	Scaffold	Terrestrial	Y
Lepidoptera	Dendrolimus punctatus	GCA_012273795.1	1359888	Chromosome	Terrestrial	Y
Lepidoptera	Eumeta japonica	GCA_005406025.1	324045	Scaffold	Terrestrial	Y
Lepidoptera	Galleria mellonella	GCA_004355975.1	2885499	Contig	Terrestrial	Y
Lepidoptera	Heliconius cydno alithea	GCA_900068235.1	2167	Scaffold	Terrestrial	Y
Lepidoptera	Heliconius cydno chioneus	GCA_900068205.1	926	Scaffold	Terrestrial	Y
Lepidoptera	Heliconius cydno cydnides	GCA_900068275.1	1278	Scaffold	Terrestrial	Y
Lepidoptera	Heliconius cydno weymeri	GCA_900068305.1	546	Scaffold	Terrestrial	Y
Lepidoptera	Heliconius cydno zelinde	GCA_900068315.1	1162	Scaffold	Terrestrial	Y
Lepidoptera	Heliconius elevatus	GCA_900068385.1	1246	Scaffold	Terrestrial	Y
Lepidoptera	Heliconius elevatus bari	GCA_900068365.1	1512	Scaffold	Terrestrial	Y
Lepidoptera	Heliconius ethilla	GCA_001485905.1	2498	Scaffold	Terrestrial	Y
Lepidoptera	Heliconius ethilla aerotome	GCA_001485985.1	2400	Scaffold	Terrestrial	Y
Lepidoptera	Heliconius hecale	GCA_900068425.1	1502	Scaffold	Terrestrial	Y
Lepidoptera	Heliconius hecuba flava	GCA_900068455.1	789	Scaffold	Terrestrial	Y
Lepidoptera	Heliconius heurippa	GCA_900067975.1	1849	Scaffold	Terrestrial	Y
Lepidoptera	Heliconius hierax	GCA_900068475.1	807	Scaffold	Terrestrial	Y
Lepidoptera	Heliconius ismenius	GCA_001485965.1	2386	Scaffold	Terrestrial	Y
Lepidoptera	Heliconius ismenius metaphorus	GCA_001485725.1	504	Scaffold	Terrestrial	Y
Lepidoptera	Heliconius melpomene aglaope	GCA_001486105.1	3152	Scaffold	Terrestrial	Y
Lepidoptera	Heliconius melpomene amandus	GCA_900068495.1	1102	Scaffold	Terrestrial	Y
Lepidoptera	Heliconius melpomene amaryllis	GCA_900068505.1	1882	Scaffold	Terrestrial	Y
Lepidoptera	Heliconius melpomene bellula	GCA_900068535.1	876	Scaffold	Terrestrial	Y
Lepidoptera	Heliconius melpomene cythera	GCA_900068515.1	752	Scaffold	Terrestrial	Y
Lepidoptera	Heliconius melpomene ecuadorensis	GCA_900068555.1	699	Scaffold	Terrestrial	Y
Lepidoptera	Heliconius melpomene malleti	GCA_001510935.1	660	Scaffold	Terrestrial	Y
Lepidoptera	Heliconius melpomene melpomene	GCA_000313835.2	51027	Scaffold	Terrestrial	Y
Lepidoptera	Heliconius melpomene meriana	GCA_900068635.1	915	Scaffold	Terrestrial	Y
Lepidoptera	Heliconius melpomene plesseni	GCA_900068645.1	816	Scaffold	Terrestrial	Y
Lepidoptera	Heliconius melpomene rosina	GCA_900068665.1	1927	Scaffold	Terrestrial	Y
Lepidoptera	Heliconius melpomene thelxiopeia	GCA_900068675.1	1132	Scaffold	Terrestrial	Y
Lepidoptera	Heliconius melpomene vulcanus	GCA_900068695.1	808	Scaffold	Terrestrial	Y
Lepidoptera	Heliconius numata silvana	GCA_001486245.1	311	Scaffold	Terrestrial	Y
Lepidoptera	Heliconius numata tarapotensis	GCA_001486745.1	497	Scaffold	Terrestrial	Y
Lepidoptera	Heliconius pachinus	GCA_900068735.1	1241	Scaffold	Terrestrial	Y
Lepidoptera	Heliconius pardalinus	GCA_900068005.1	1590	Scaffold	Terrestrial	Y
Lepidoptera	Heliconius pardalinus sergestus	GCA_001486625.1	3091	Scaffold	Terrestrial	Y
Lepidoptera	Heliconius timareta	GCA_001486405.1	594	Scaffold	Terrestrial	Y
Lepidoptera	Heliconius timareta timareta	GCA_001486365.1	522	Scaffold	Terrestrial	Y
Lepidoptera	Heliconius wallacei	GCA_900068815.1	676	Scaffold	Terrestrial	Y
Lepidoptera	Heliconius xanthocles	GCA_900068825.1	781	Scaffold	Terrestrial	Y
Lepidoptera	Helicoverpa armigera	GCA_002156985.1	23479	Scaffold	Terrestrial	Y
Lepidoptera	Helicoverpa zea	GCA_002150865.1	20602	Scaffold	Terrestrial	Y
Lepidoptera	Heliothis virescens	GCA_002382865.1	19807	Scaffold	Terrestrial	Y
Lepidoptera	Hyles vespertilio	GCA_009982885.1	7475438	Contig	Terrestrial	Y
Lepidoptera	Hyphantria cunea	GCA_003709505.1	152331	Scaffold	Terrestrial	Y
Lepidoptera	Hypolimnas misippus	GCA_008963455.1	135179	Scaffold	Terrestrial	Y
Lepidoptera	Hyposmocoma kahamanoa	GCA_003589595.1	58944	Scaffold	Terrestrial	Y
Lepidoptera	Laparus doris	GCA_900068325.1	1215	Scaffold	Terrestrial	Y
Lepidoptera	Laparus doris delila	GCA_900068345.1	645	Scaffold	Terrestrial	Y
Lepidoptera	Laparus doris doris	GCA_900068335.1	861	Scaffold	Terrestrial	Y
Lepidoptera	Leptidea sinapis	GCA_900199445.1	29811	Scaffold	Terrestrial	Y
Lepidoptera	Lerema accius	GCA_001278395.1	16756	Scaffold	Terrestrial	Y
Lepidoptera	Lymantria dispar dispar	GCA_004115105.1	15453	Scaffold	Terrestrial	Y
Lepidoptera	Mamestra configurata	GCA_002192655.2	42489	Scaffold	Terrestrial	Y
Lepidoptera	Manduca sexta	GCA_000262585.1	40396	Scaffold	Terrestrial	Y
Lepidoptera	Maniola jurtina	GCA_009667785.1	44054	Scaffold	Terrestrial	Y
Lepidoptera	Megathymus ursus violae	GCA_003671415.1	92816	Scaffold	Terrestrial	Y
Lepidoptera	Melitaea cinxia	GCA_000716385.1	13489	Scaffold	Terrestrial	Y
Lepidoptera	Neruda aoede	GCA_900068225.1	1154	Scaffold	Terrestrial	Y
Lepidoptera	Operophtera brumata	GCA_001266575.1	28848	Scaffold	Terrestrial	Y
Lepidoptera	Ornithoptera priamus	GCA_011317755.1	11782	Scaffold	Terrestrial	Y
Lepidoptera	Ostrinia furnacalis	GCA_004193835.1	474742	Scaffold	Terrestrial	Y
Lepidoptera	Ostrinia nubilalis	GCA_008921685.1	10587	Scaffold	Terrestrial	Y
Lepidoptera	Papilio bianor	GCA_011763625.1	18540	Scaffold	Terrestrial	Y
Lepidoptera	Papilio dardanus tibullus	GCA_013186455.1	20902	Scaffold	Terrestrial	Y
Lepidoptera	Papilio glaucus	GCA_000931545.1	12225	Scaffold	Terrestrial	Y
Lepidoptera	Papilio machaon	GCA_001298355.1	92238	Scaffold	Terrestrial	Y
Lepidoptera	Papilio memnon	GCA_003118335.3	11856	Scaffold	Terrestrial	Y
Lepidoptera	Papilio polytes	GCA_000836215.1	47768	Scaffold	Terrestrial	Y
Lepidoptera	Papilio xuthus	GCA_001298345.1	521387	Scaffold	Terrestrial	Y
Lepidoptera	Pararge aegeria	GCA_900499025.1	11442	Scaffold	Terrestrial	Y
Lepidoptera	Phoebis sennae	GCA_001586405.1	26405	Scaffold	Terrestrial	Y
Lepidoptera	Pieris rapae	GCA_001856805.1	54957	Scaffold	Terrestrial	Y
Lepidoptera	Plodia interpunctella	GCA_001368715.1	313003	Scaffold	Terrestrial	Y
Lepidoptera	Plutella xylostella	GCA_902505585.1	3011633	Contig	Terrestrial	Y
Lepidoptera	Spodoptera exigua	GCA_011316535.1	3467000	Chromosome	Terrestrial	Y
Lepidoptera	Spodoptera frugiperda	GCA_011064685.1	1129999	Chromosome	Terrestrial	Y
Lepidoptera	Spodoptera litura	GCA_002706865.2	68350	Chromosome	Terrestrial	Y
Lepidoptera	Taenaris catops	GCA_009936525.1	54861	Scaffold	Terrestrial	Y
Lepidoptera	Trichoplusia ni	GCA_003590095.1	621965	Chromosome	Terrestrial	Y
Lepidoptera	Tuta absoluta	GCA_004799115.1	20713	Scaffold	Terrestrial	Y
Lepidoptera	Vanessa tameamea	GCA_002938995.1	254123	Scaffold	Terrestrial	Y
Lepidoptera	Zerene cesonia	GCA_012273895.1	43484	Chromosome	Terrestrial	Y
Phasmatodea	Clitarchus hookeri	GCA_002778355.1	46246	Scaffold	Terrestrial	Y
Phasmatodea	Dryococelus australis	GCA_002236955.1	17257	Contig	Terrestrial	Y
Phasmatodea	Medauroidea extradentata	GCA_003012365.1	28251	Scaffold	Terrestrial	Y
Phasmatodea	Timema bartmani	GCA_902151455.1	21089	Scaffold	Terrestrial	Y
Phasmatodea	Timema californicum	GCA_902141385.1	17799	Scaffold	Terrestrial	Y
Phasmatodea	Timema cristinae	GCA_902151435.1	20744	Scaffold	Terrestrial	Y
Phasmatodea	Timema douglasi	GCA_901482245.1	25777	Scaffold	Terrestrial	Y
Phasmatodea	Timema genevievae	GCA_902155825.1	33483	Scaffold	Terrestrial	Y
Phasmatodea	Timema monikensis	GCA_902151445.1	34552	Scaffold	Terrestrial	Y
Phasmatodea	Timema podura	GCA_902151475.1	3875	Scaffold	Terrestrial	Y
Phasmatodea	Timema poppensis	GCA_902141375.1	12322	Scaffold	Terrestrial	Y
Phasmatodea	Timema shepardi	GCA_902151425.1	26252	Scaffold	Terrestrial	Y
Phasmatodea	Timema tahoe	GCA_902151465.1	28042	Scaffold	Terrestrial	Y
Psocodea	Pediculus humanus corporis	GCA_000006295.1	34097	Scaffold	Terrestrial	Y
Siphonaptera	Ctenocephalides felis	GCA_003426905.1	61000	Scaffold	Terrestrial	Y
Strepsiptera	Mengenilla moldrzyki	GCA_000281935.1	4038	Contig	Terrestrial	Y
Thysanoptera	Aptinothrips rufus	GCA_902196195.1	4094	Contig	Terrestrial	Y
Thysanoptera	Frankliniella occidentalis	GCA_000697945.4	6158	Scaffold	Terrestrial	Y
Thysanoptera	Thrips palmi	GCA_012932325.1	567478	Scaffold	Terrestrial	Y
Diptera	Culicoides sonorensis	GCA_900258525.2	30835	Scaffold	Aquatic
Diptera	Aedes aegypti	GCA_000004015.3	82618	Scaffold	Semi-aquatic
Diptera	Aedes aegypti	GCA_001014885.1	989	Scaffold	Semi-aquatic
Diptera	Aedes aegypti	GCA_002204515.1	11758062	Chromosome	Semi-aquatic
Diptera	Aedes albopictus	GCA_001444175.2	18430	Scaffold	Semi-aquatic
Diptera	Aedes albopictus	GCA_001574995.1	397	Contig	Semi-aquatic
Diptera	Aedes albopictus	GCA_001876365.2	3303944	Contig	Semi-aquatic
Diptera	Aedes albopictus	GCA_006496715.1	1184735	Scaffold	Semi-aquatic
Diptera	Aedes albopictus	GCA_006516635.1	348191	Contig	Semi-aquatic
Diptera	Anopheles albimanus	GCA_000349125.2	200121	Chromosome	Semi-aquatic
Diptera	Anopheles aquasalis	GCA_002846955.1	14431	Scaffold	Semi-aquatic
Diptera	Anopheles arabiensis	GCA_000349185.1	74117	Scaffold	Semi-aquatic
Diptera	Anopheles atroparvus	GCA_000473505.1	53613	Scaffold	Semi-aquatic
Diptera	Anopheles bwambae	GCA_007018985.1	20985	Scaffold	Semi-aquatic
Diptera	Anopheles christyi	GCA_000349165.1	8461	Scaffold	Semi-aquatic
Diptera	Anopheles coluzzii	GCA_000150765.1	24512	Scaffold	Semi-aquatic
Diptera	Anopheles coluzzii	GCA_004136515.2	3468756	Contig	Semi-aquatic
Diptera	Anopheles cracens	GCA_002091845.1	9003	Scaffold	Semi-aquatic
Diptera	Anopheles culicifacies	GCA_000473375.1	13414	Scaffold	Semi-aquatic
Diptera	Anopheles darlingi	GCA_000211455.3	115072	Contig	Semi-aquatic
Diptera	Anopheles dirus	GCA_000349145.1	76300	Scaffold	Semi-aquatic
Diptera	Anopheles epiroticus	GCA_000349105.1	88996	Scaffold	Semi-aquatic
Diptera	Anopheles farauti	GCA_000473445.2	161110	Scaffold	Semi-aquatic
Diptera	Anopheles farauti	GCA_000956265.1	8763	Contig	Semi-aquatic
Diptera	Anopheles farauti No. 4	GCA_000956215.1	16229	Contig	Semi-aquatic
Diptera	Anopheles fontenillei	GCA_008817895.1	18769	Scaffold	Semi-aquatic
Diptera	Anopheles funestus	GCA_000349085.1	60888	Scaffold	Semi-aquatic
Diptera	Anopheles funestus	GCA_003951495.1	107489	Chromosome	Semi-aquatic
Diptera	Anopheles gambiae	GCA_000150785.1	42558	Scaffold	Semi-aquatic
Diptera	Anopheles gambiae	GCA_001014525.1	2909	Scaffold	Semi-aquatic
Diptera	Anopheles gambiae	GCA_001542645.1	101465	Contig	Semi-aquatic
Diptera	Anopheles gambiae str. PEST	GCA_000005575.1	85548	Chromosome	Semi-aquatic
Diptera	Anopheles koliensis	GCA_000956275.1	4659	Contig	Semi-aquatic
Diptera	Anopheles maculatus	GCA_000473185.1	2984	Scaffold	Semi-aquatic
Diptera	Anopheles maculatus	GCA_002091835.1	38030	Scaffold	Semi-aquatic
Diptera	Anopheles melas	GCA_000473525.2	11312	Scaffold	Semi-aquatic
Diptera	Anopheles merus	GCA_000473845.2	48115	Scaffold	Semi-aquatic
Diptera	Anopheles minimus	GCA_000349025.1	123292	Scaffold	Semi-aquatic
Diptera	Anopheles nili	GCA_000439205.1	2278	Scaffold	Semi-aquatic
Diptera	Anopheles punctulatus	GCA_000956255.1	10256	Contig	Semi-aquatic
Diptera	Anopheles quadriannulatus	GCA_000349065.1	39415	Scaffold	Semi-aquatic
Diptera	Anopheles sinensis	GCA_000441895.2	30137	Scaffold	Semi-aquatic
Diptera	Anopheles sinensis	GCA_000472065.2	17961	Scaffold	Semi-aquatic
Diptera	Anopheles stephensi	GCA_000300775.2	36511	Scaffold	Semi-aquatic
Diptera	Anopheles stephensi	GCA_000349045.1	72570	Scaffold	Semi-aquatic
Diptera	Anopheles stephensi	GCA_003448955.2	88157	Chromosome	Semi-aquatic
Diptera	Anopheles stephensi	GCA_003448975.2	44910	Chromosome	Semi-aquatic
Diptera	Anopheles stephensi	GCA_013141755.1	38117870	Chromosome	Semi-aquatic
Diptera	Chaoborus trivitattus	GCA_001014815.1	2040	Scaffold	Semi-aquatic
Diptera	Culex quinquefasciatus	GCA_000209185.1	28546	Scaffold	Semi-aquatic
Diptera	Mochlonyx cinctipes	GCA_001014845.1	3304	Scaffold	Semi-aquatic
Blattodea	Blattella germanica	GCA_003018175.1	12126	Scaffold	Terrestrial
Coleoptera	Dendroctonus ponderosae	GCA_000355655.1	7451	Scaffold	Terrestrial
Coleoptera	Harmonia axyridis	GCA_003402655.1	69098	Scaffold	Terrestrial
Coleoptera	Harmonia axyridis	GCA_003865275.1	23772	Scaffold	Terrestrial
Coleoptera	Harmonia axyridis	GCA_003865295.1	24360	Scaffold	Terrestrial
Coleoptera	Harmonia axyridis	GCA_003865315.1	26622	Scaffold	Terrestrial
Coleoptera	Hypothenemus hampei	GCA_001012855.1	1979	Scaffold	Terrestrial
Coleoptera	Oryctes borbonicus	GCA_001443705.1	33367	Contig	Terrestrial
Diptera	Bactrocera oleae	GCA_001014625.1	8579	Scaffold	Terrestrial
Diptera	D. pseudoobscura pseudoobscura	GCA_000149495.1	46881	Scaffold	Terrestrial
Diptera	Drosophila albomicans	GCA_000298335.1	3826	Scaffold	Terrestrial
Diptera	Drosophila albomicans	GCA_001014995.1	7241	Scaffold	Terrestrial
Diptera	Drosophila americana	GCA_001245305.1	9249	Scaffold	Terrestrial
Diptera	Drosophila americana	GCA_001245395.1	14333	Scaffold	Terrestrial
Diptera	Drosophila ananassae	GCA_000005115.1	95247	Scaffold	Terrestrial
Diptera	Drosophila athabasca	GCA_003185025.1	13848	Chromosome	Terrestrial
Diptera	Drosophila athabasca	GCA_008121225.1	5538275	Chromosome	Terrestrial
Diptera	Drosophila biarmipes	GCA_000233415.2	474639	Scaffold	Terrestrial
Diptera	Drosophila biarmipes	GCA_002222855.1	8758	Scaffold	Terrestrial
Diptera	Drosophila bipectinata	GCA_002222825.1	3968	Scaffold	Terrestrial
Diptera	Drosophila busckii	GCA_001014355.1	15578	Scaffold	Terrestrial
Diptera	Drosophila busckii	GCA_001277935.1	157428	Chromosome	Terrestrial
Diptera	Drosophila elegans	GCA_011057505.1	25164	Chromosome	Terrestrial
Diptera	Drosophila erecta	GCA_000005135.1	453616	Scaffold	Terrestrial
Diptera	Drosophila hydei	GCA_002780465.1	38689	Scaffold	Terrestrial
Diptera	Drosophila lacertosa	GCA_004143865.1	76210	Scaffold	Terrestrial
Diptera	Drosophila melanica	GCA_004143785.1	4562	Scaffold	Terrestrial
Diptera	Drosophila melanogaster	GCA_000001215.4	21485538	Chromosome	Terrestrial
Diptera	Drosophila melanogaster	GCA_000705575.1	109246	Contig	Terrestrial
Diptera	Drosophila melanogaster	GCA_000778455.1	13636574	Contig	Terrestrial
Diptera	Drosophila melanogaster	GCA_001014345.1	12465	Scaffold	Terrestrial
Diptera	Drosophila melanogaster	GCA_002050065.1	15305620	Contig	Terrestrial
Diptera	Drosophila melanogaster	GCA_002300595.1	22302559	Chromosome	Terrestrial
Diptera	Drosophila melanogaster	GCA_003397115.2	18522235	Chromosome	Terrestrial
Diptera	Drosophila melanogaster	GCA_003401685.1	21503394	Chromosome	Terrestrial
Diptera	Drosophila melanogaster	GCA_003401735.1	21846106	Chromosome	Terrestrial
Diptera	Drosophila melanogaster	GCA_003401795.1	21694469	Chromosome	Terrestrial
Diptera	Drosophila melanogaster	GCA_003401805.1	21161257	Chromosome	Terrestrial
Diptera	Drosophila melanogaster	GCA_003401855.1	20968353	Chromosome	Terrestrial
Diptera	Drosophila melanogaster	GCA_003401885.1	21561544	Chromosome	Terrestrial
Diptera	Drosophila melanogaster	GCA_003401915.1	21509385	Chromosome	Terrestrial
Diptera	Drosophila melanogaster	GCA_003401925.1	21835187	Chromosome	Terrestrial
Diptera	Drosophila melanogaster	GCA_003401975.1	18916454	Chromosome	Terrestrial
Diptera	Drosophila melanogaster	GCA_003402005.1	20054280	Chromosome	Terrestrial
Diptera	Drosophila melanogaster	GCA_003402015.1	21483821	Chromosome	Terrestrial
Diptera	Drosophila melanogaster	GCA_003402055.1	22320754	Chromosome	Terrestrial
Diptera	Drosophila melanogaster	GCA_004798055.1	10749925	Chromosome	Terrestrial
Diptera	Drosophila melanogaster	GCA_004798075.2	6327920	Chromosome	Terrestrial
Diptera	Drosophila melanogaster	GCA_009869825.1	3776	Scaffold	Terrestrial
Diptera	Drosophila melanogaster	GCA_012273825.1	303162	Scaffold	Terrestrial
Diptera	Drosophila micromelanica	GCA_004143905.1	31732	Scaffold	Terrestrial
Diptera	Drosophila miranda	GCA_000269505.2	77651	Chromosome	Terrestrial
Diptera	Drosophila miranda	GCA_001014365.1	12439	Scaffold	Terrestrial
Diptera	Drosophila nigromelanica	GCA_004149465.1	15732	Scaffold	Terrestrial
Diptera	Drosophila novamexicana	GCA_900465405.1	30278	Contig	Terrestrial
Diptera	Drosophila persimilis	GCA_000005195.1	20311	Scaffold	Terrestrial
Diptera	Drosophila pseudoobscura	GCA_001014495.1	5275	Scaffold	Terrestrial
Diptera	Drosophila pseudoobscura	GCA_004329205.1	5971646	Chromosome	Terrestrial
Diptera	Drosophila punjabiensis	GCA_008042585.1	72339	Scaffold	Terrestrial
Diptera	Drosophila robusta	GCA_004143875.1	3141	Scaffold	Terrestrial
Diptera	Drosophila sechellia	GCA_000005215.1	42955	Scaffold	Terrestrial
Diptera	Drosophila serrata	GCA_008042835.1	66278	Scaffold	Terrestrial
Diptera	Drosophila simulans	GCA_000180855.1	2223	Contig	Terrestrial
Diptera	Drosophila simulans	GCA_000180875.1	2039	Contig	Terrestrial
Diptera	Drosophila simulans	GCA_000180915.1	1351	Contig	Terrestrial
Diptera	Drosophila simulans	GCA_000180935.1	1723	Scaffold	Terrestrial
Diptera	Drosophila simulans	GCA_000180955.1	2196	Scaffold	Terrestrial
Diptera	Drosophila simulans	GCA_000180975.1	1622	Contig	Terrestrial
Diptera	Drosophila simulans	GCA_000259045.1	7067	Chromosome	Terrestrial
Diptera	Drosophila simulans	GCA_000259055.1	15135	Chromosome	Terrestrial
Diptera	Drosophila simulans	GCA_000754195.3	451931	Chromosome	Terrestrial
Diptera	Drosophila simulans	GCA_000820565.1	117617	Chromosome	Terrestrial
Diptera	Drosophila subobscura	GCA_002749795.1	23296	Scaffold	Terrestrial
Diptera	Drosophila subobscura	GCA_900682585.1	3129083	Scaffold	Terrestrial
Diptera	Drosophila suzukii	GCA_000326985.1	4545	Contig	Terrestrial
Diptera	Drosophila suzukii	GCA_013340165.1	2609782	Chromosome	Terrestrial
Diptera	Drosophila suzukii	GCA_013340185.1	193507	Contig	Terrestrial
Diptera	Drosophila takahashii	GCA_002223445.1	2805	Scaffold	Terrestrial
Diptera	Drosophila virilis	GCA_000005245.1	120091	Scaffold	Terrestrial
Diptera	Drosophila virilis	GCA_003285735.2	8697263	Contig	Terrestrial
Diptera	Hermetia illucens	GCA_001014895.1	1212	Scaffold	Terrestrial
Diptera	Lucilia cuprina	GCA_001187945.1	10570	Scaffold	Terrestrial
Diptera	Mayetiola destructor	GCA_001014435.1	5103	Scaffold	Terrestrial
Diptera	Musca domestica	GCA_002191195.1	1288	Scaffold	Terrestrial
Diptera	Phormia regina	GCA_001735585.1	5106	Scaffold	Terrestrial
Diptera	Sarcophaga bullata	GCA_001017455.1	1894	Scaffold	Terrestrial
Diptera	Sarcophagidae sp. BV-2014	GCA_001047195.1	1035	Scaffold	Terrestrial
Diptera	Scaptodrosophila lebanonensis	GCA_001014445.1	7584	Scaffold	Terrestrial
Diptera	Teleopsis dalmanni	GCA_001017525.1	2493	Scaffold	Terrestrial
Hemiptera	Acyrthosiphon pisum	GCA_000142985.2	28201	Scaffold	Terrestrial
Hemiptera	Aphis glycines	GCA_009761285.1	1958040	Scaffold	Terrestrial
Hemiptera	Bemisia tabaci	GCA_003994315.1	44202	Scaffold	Terrestrial
Hemiptera	Bemisia tabaci	GCA_004919745.1	30402	Scaffold	Terrestrial
Hemiptera	Cimex lectularius	GCA_001460545.1	14532	Scaffold	Terrestrial
Hemiptera	Diuraphis noxia	GCA_001465515.1	5727	Contig	Terrestrial
Hemiptera	Maconellicoccus hirsutus	GCA_900064465.1	44863	Scaffold	Terrestrial
Hemiptera	Magicicada septendecula	GCA_011763675.1	8221	Scaffold	Terrestrial
Hemiptera	Pachypsylla venusta	GCA_000695645.2	18168	Scaffold	Terrestrial
Hemiptera	Trialeurodes vaporariorum	GCA_009741425.1	16012	Scaffold	Terrestrial
Hymenoptera	Andricus grossulariae	GCA_900474195.1	799	Scaffold	Terrestrial
Hymenoptera	Aphaenogaster rudis	GCA_003063815.1	15622	Scaffold	Terrestrial
Hymenoptera	Apis cerana	GCA_001442555.1	43751	Scaffold	Terrestrial
Hymenoptera	Apis cerana cerana	GCA_002290385.1	21160	Scaffold	Terrestrial
Hymenoptera	Apis cerana japonica	GCA_002217905.1	179487	Scaffold	Terrestrial
Hymenoptera	Apis dorsata	GCA_000469605.1	8422	Scaffold	Terrestrial
Hymenoptera	Apis mellifera	GCA_000002195.1	45688	Chromosome	Terrestrial
Hymenoptera	Camponotus floridanus	GCA_000147175.1	19487	Scaffold	Terrestrial
Hymenoptera	Cotesia vestalis	GCA_001675545.1	1100	Contig	Terrestrial
Hymenoptera	Ganaspis sp. Gsp50	GCA_011057455.1	5425	Scaffold	Terrestrial
Hymenoptera	Harpegnathos saltator	GCA_000147195.1	38321	Scaffold	Terrestrial
Hymenoptera	Leptopilina boulardi	GCA_003121605.1	9374	Scaffold	Terrestrial
Hymenoptera	Leptopilina heterotoma	GCA_009025955.1	4420	Scaffold	Terrestrial
Hymenoptera	Leptopilina heterotoma	GCA_009026005.1	4476	Scaffold	Terrestrial
Hymenoptera	Leptopilina heterotoma	GCA_009602685.1	9278	Scaffold	Terrestrial
Hymenoptera	Monomorium pharaonis	GCA_000980195.3	21806	Scaffold	Terrestrial
Hymenoptera	Monomorium pharaonis	GCA_003260585.2	21277	Scaffold	Terrestrial
Hymenoptera	Monomorium pharaonis	GCA_003575265.1	5266	Scaffold	Terrestrial
Hymenoptera	Nasonia vitripennis	GCA_000002325.2	18840	Chromosome	Terrestrial
Hymenoptera	Ooceraea biroi	GCA_000611835.1	34211	Scaffold	Terrestrial
Hymenoptera	Solenopsis invicta	GCA_000188075.2	21162	Scaffold	Terrestrial
Hymenoptera	Solenopsis invicta	GCA_009299965.1	278331	Chromosome	Terrestrial
Hymenoptera	Solenopsis invicta	GCA_009299975.1	874937	Chromosome	Terrestrial
Hymenoptera	Solenopsis invicta	GCA_009650705.1	945877	Chromosome	Terrestrial
Hymenoptera	Temnothorax longispinosus	GCA_004794745.1	30134	Scaffold	Terrestrial
Hymenoptera	Tetragonula mellipes	GCA_011634955.1	3503	Contig	Terrestrial
Lepidoptera	Aphantopus hyperantus	GCA_902806615.1	178320	Scaffold	Terrestrial
Lepidoptera	Arctia plantaginis	GCA_902825445.1	2313902	Scaffold	Terrestrial
Lepidoptera	Bombyx mori	GCA_000151715.1	11516	Scaffold	Terrestrial
Lepidoptera	Bombyx mori	GCA_000181175.1	2207	Contig	Terrestrial
Lepidoptera	Chilo suppressalis	GCA_000636095.1	2019	Contig	Terrestrial
Lepidoptera	Danaus chrysippus	GCA_902713345.1	13688	Contig	Terrestrial
Lepidoptera	Danaus chrysippus	GCA_902713385.1	9392	Contig	Terrestrial
Lepidoptera	Danaus plexippus plexippus	GCA_000235995.2	63596	Scaffold	Terrestrial
Lepidoptera	Galleria mellonella	GCA_002589825.1	952598	Contig	Terrestrial
Lepidoptera	Galleria mellonella	GCA_003640425.2	22549	Scaffold	Terrestrial
Lepidoptera	H. m. malleti x H. m. plesseni	GCA_900068575.1	908	Scaffold	Terrestrial
Lepidoptera	H. melpomene ecuadorensis	GCA_900068565.1	469	Scaffold	Terrestrial
Lepidoptera	H. pardalinus ssp. n. KMK-2015	GCA_900068745.1	1213	Scaffold	Terrestrial
Lepidoptera	H. pardalinus ssp. n. KMK-2015	GCA_900068755.1	1157	Scaffold	Terrestrial
Lepidoptera	H. pardalinus ssp. n. KMK-2015	GCA_900068765.1	1195	Scaffold	Terrestrial
Lepidoptera	Heliconius cydno alithea	GCA_900068245.1	450	Scaffold	Terrestrial
Lepidoptera	Heliconius cydno alithea	GCA_900068255.1	621	Scaffold	Terrestrial
Lepidoptera	Heliconius cydno weymeri	GCA_900068295.1	961	Scaffold	Terrestrial
Lepidoptera	Heliconius elevatus	GCA_900067965.1	1222	Scaffold	Terrestrial
Lepidoptera	Heliconius elevatus	GCA_900067985.1	868	Scaffold	Terrestrial
Lepidoptera	Heliconius elevatus	GCA_900068395.1	1224	Scaffold	Terrestrial
Lepidoptera	Heliconius elevatus	GCA_900068405.1	1160	Scaffold	Terrestrial
Lepidoptera	Heliconius elevatus bari	GCA_900068355.1	1419	Scaffold	Terrestrial
Lepidoptera	Heliconius elevatus bari	GCA_900068375.1	1471	Scaffold	Terrestrial
Lepidoptera	Heliconius ethilla	GCA_001485825.1	2412	Scaffold	Terrestrial
Lepidoptera	Heliconius ethilla	GCA_001485845.1	2491	Scaffold	Terrestrial
Lepidoptera	Heliconius hecale	GCA_900068415.1	1459	Scaffold	Terrestrial
Lepidoptera	Heliconius hecale	GCA_900068435.1	1491	Scaffold	Terrestrial
Lepidoptera	Heliconius hecale	GCA_900068445.1	1308	Scaffold	Terrestrial
Lepidoptera	Heliconius heurippa	GCA_900068465.1	1758	Scaffold	Terrestrial
Lepidoptera	Heliconius melpomene aglaope	GCA_900068055.1	819	Scaffold	Terrestrial
Lepidoptera	Heliconius melpomene aglaope	GCA_900068105.1	1173	Scaffold	Terrestrial
Lepidoptera	Heliconius melpomene aglaope	GCA_900068165.1	787	Scaffold	Terrestrial
Lepidoptera	Heliconius melpomene amandus	GCA_900068485.1	895	Scaffold	Terrestrial
Lepidoptera	Heliconius melpomene amaryllis	GCA_900068075.1	1218	Scaffold	Terrestrial
Lepidoptera	Heliconius melpomene amaryllis	GCA_900068175.1	1154	Scaffold	Terrestrial
Lepidoptera	Heliconius melpomene amaryllis	GCA_900068195.1	868	Scaffold	Terrestrial
Lepidoptera	Heliconius melpomene bellula	GCA_900068545.1	727	Scaffold	Terrestrial
Lepidoptera	Heliconius melpomene cythera	GCA_900068525.1	635	Scaffold	Terrestrial
Lepidoptera	Heliconius melpomene malleti	GCA_900068585.1	582	Scaffold	Terrestrial
Lepidoptera	Heliconius melpomene melpomene	GCA_900067995.1	897	Scaffold	Terrestrial
Lepidoptera	Heliconius melpomene melpomene	GCA_900068025.1	1369	Scaffold	Terrestrial
Lepidoptera	Heliconius melpomene melpomene	GCA_900068045.1	815	Scaffold	Terrestrial
Lepidoptera	Heliconius melpomene melpomene	GCA_900068135.1	1176	Scaffold	Terrestrial
Lepidoptera	Heliconius melpomene melpomene	GCA_900068145.1	993	Scaffold	Terrestrial
Lepidoptera	Heliconius melpomene melpomene	GCA_900068185.1	1160	Scaffold	Terrestrial
Lepidoptera	Heliconius melpomene melpomene	GCA_900068595.1	1200	Scaffold	Terrestrial
Lepidoptera	Heliconius melpomene melpomene	GCA_900068605.1	1312	Scaffold	Terrestrial
Lepidoptera	Heliconius melpomene melpomene	GCA_900068615.1	1722	Scaffold	Terrestrial
Lepidoptera	Heliconius melpomene meriana	GCA_900068625.1	572	Scaffold	Terrestrial
Lepidoptera	Heliconius melpomene plesseni	GCA_900068655.1	732	Scaffold	Terrestrial
Lepidoptera	Heliconius melpomene rosina	GCA_900067955.1	1191	Scaffold	Terrestrial
Lepidoptera	Heliconius melpomene rosina	GCA_900068065.1	725	Scaffold	Terrestrial
Lepidoptera	Heliconius melpomene rosina	GCA_900068155.1	782	Scaffold	Terrestrial
Lepidoptera	Heliconius melpomene rosina	GCA_900068215.1	747	Scaffold	Terrestrial
Lepidoptera	Heliconius melpomene vulcanus	GCA_900068685.1	512	Scaffold	Terrestrial
Lepidoptera	Heliconius pachinus	GCA_900068725.1	927	Scaffold	Terrestrial
Lepidoptera	Heliconius pardalinus sergestus	GCA_001486225.1	2860	Scaffold	Terrestrial
Lepidoptera	Heliconius pardalinus sergestus	GCA_001486325.1	3019	Scaffold	Terrestrial
Lepidoptera	Heliconius pardalinus sergestus	GCA_001486765.1	3030	Scaffold	Terrestrial
Lepidoptera	Heliconius timareta	GCA_001486305.1	580	Scaffold	Terrestrial
Lepidoptera	Heliconius timareta	GCA_001486425.1	578	Scaffold	Terrestrial
Lepidoptera	Heliconius timareta	GCA_001486705.1	502	Scaffold	Terrestrial
Lepidoptera	Heliconius timareta ssp. JD-2011	GCA_001486185.1	842	Scaffold	Terrestrial
Lepidoptera	Heliconius timareta ssp. JD-2011	GCA_001486345.1	551	Scaffold	Terrestrial
Lepidoptera	Heliconius timareta ssp. JD-2011	GCA_001486545.1	544	Scaffold	Terrestrial
Lepidoptera	Heliconius timareta ssp. NG-2008	GCA_001486265.1	842	Scaffold	Terrestrial
Lepidoptera	Heliconius timareta ssp. NG-2008	GCA_001486485.1	460	Scaffold	Terrestrial
Lepidoptera	Heliconius timareta ssp. NG-2008	GCA_001486565.1	661	Scaffold	Terrestrial
Lepidoptera	Heliconius timareta ssp. NG-2008	GCA_001486645.1	531	Scaffold	Terrestrial
Lepidoptera	Heliconius timareta timareta	GCA_001486205.1	484	Scaffold	Terrestrial
Lepidoptera	Heliconius timareta timareta	GCA_001486385.1	490	Scaffold	Terrestrial
Lepidoptera	Leptidea sinapis	GCA_900199415.2	25575	Scaffold	Terrestrial
Lepidoptera	Papilio memnon	GCA_003118415.2	9195	Scaffold	Terrestrial
Lepidoptera	Papilio xuthus	GCA_000836235.1	128246	Scaffold	Terrestrial
Lepidoptera	Plodia interpunctella	GCA_900182495.1	311734	Scaffold	Terrestrial
Lepidoptera	Plutella xylostella	GCA_000325945.1	2273	Contig	Terrestrial
Lepidoptera	Plutella xylostella	GCA_000330985.1	18517	Scaffold	Terrestrial
Lepidoptera	Plutella xylostella	GCA_902505565.1	1812292	Scaffold	Terrestrial
Lepidoptera	Plutella xylostella	GCA_902505575.1	643145	Contig	Terrestrial
Lepidoptera	Spodoptera frugiperda	GCA_000753635.2	6276	Scaffold	Terrestrial
Lepidoptera	Spodoptera frugiperda	GCA_002213285.1	516067	Scaffold	Terrestrial
Lepidoptera	Spodoptera frugiperda	GCA_002811805.1	10170	Scaffold	Terrestrial
Lepidoptera	Spodoptera frugiperda	GCA_012979215.1	5606921	Contig	Terrestrial
Lepidoptera	Spodoptera frugiperda	GCA_900240015.1	21390	Scaffold	Terrestrial
Lepidoptera	Trichoplusia ni	GCA_003604225.1	173052	Scaffold	Terrestrial
Lepidoptera	Trichoplusia ni	GCA_009663345.1	894064	Contig	Terrestrial
Phasmatodea	Timema cristinae	GCA_002009905.3	7446	Chromosome	Terrestrial
Phasmatodea	Timema cristinae	GCA_002926335.1	15124	Scaffold	Terrestrial
Phasmatodea	Timema cristinae	GCA_002928295.1	8919	Chromosome	Terrestrial
